# Supplementary material for: Artificial morphogen-mediated differentiation in synthetic protocells
Source: Nat Commun. 2019 Jul 25;10:3321. doi: 10.1038/s41467-019-11316-4 (PMC6658542; doi:10.1038/s41467-019-11316-4)
Supplement: Supplementary file 14 — Source Data file [file 41467_2019_11316_MOESM14_ESM.xlsx]

## Sheet: Figure 1c
Time (s)	C	MCV	PCV
0	1	0	0
15	1	0	0
30	0.01894	0.98106	0
45	0	1	0
60	0	1	0
75	0	1	0
90	0	0.98864	0.01136
105	0	0.94697	0.05303
120	0	0.85985	0.14015
135	0	0.78788	0.21212
150	0	0.71591	0.28409
165	0	0.67045	0.32955
180	0	0.54924	0.45076
195	0	0.46212	0.53788
210	0	0.37879	0.62121
225	0	0.15909	0.84091
240	0	0.01136	0.98864
255	0	0.01136	0.98864
270	0	0.00379	0.99621
285	0	0	1
300	0	0	1

## Sheet: Figure 1f
Time (s)	C	MCV	PCB
0	1	0	0
15	1	0	0
30	1	0	0
45	0.34091	0.65909	0
60	0	1	0
75	0	1	0
90	0	1	0
105	0	1	0
120	0	0.92803	0.07197
135	0	0.75379	0.24621
150	0	0.35606	0.64394
165	0	0.16667	0.83333
180	0	0.02273	0.97727
195	0	0	1
210	0	0	1
225	0	0	1
240	0	0	1
255	0	0	1
270	0	0	1
285	0	0	1
300	0	0	1

## Sheet: Figure 1i
Time (s)	C	MCV	SV
0	1	0	0
15	1	0	0
30	1	0	0
45	1	0	0
60	1	0	0
75	1	0	0
90	0.93561	0.06439	0
105	0.67803	0.32197	0
120	0.36742	0.63258	0
135	0.06818	0.93182	0
150	0.02652	0.97348	0
165	0.01515	0.98485	0
180	0.01136	0.98864	0
195	0.00758	0.99242	0
210	0	1	0
225	0	0.99621	0.00379
240	0	0.97348	0.02652
255	0	0.91288	0.08712
270	0	0.82576	0.17424
285	0	0.7197	0.2803
300	0	0.60227	0.39773
315	0	0.5	0.5
330	0	0.32955	0.67045
345	0	0.15152	0.84848
360	0	0.08333	0.91667
375	0	0.03788	0.96212
390	0	0.0303	0.9697
405	0	0.00379	0.99621
420	0	0	1
435	0	0	1
450	0	0	1
465	0	0	1
480	0	0	1

## Sheet: Figure 2c
Distance (um)	PCV	PCV	PCV	PCV average	error bar	PCB	PCB	PCB	PCB average	error bar
4.84	0.121212	0.0606061	0.181818	0.12121	0.04948	0.878788	0.939394	0.818182	0.87879	0.04948
4.51	0.030303	0.0606061	0.121212	0.07071	0.03779	0.969697	0.939394	0.878788	0.92929	0.03779
4.18	0.121212	0.121212	0.0909091	0.11111	0.01428	0.878788	0.878788	0.909091	0.88889	0.01428
3.85	0.0909091	0.151515	0.151515	0.13131	0.02857	0.909091	0.848485	0.848485	0.86869	0.02857
3.52	0.242424	0.121212	0.0909091	0.15152	0.06546	0.757576	0.878788	0.909091	0.84848	0.06546
3.19	0.0606061	0.0909091	0.151515	0.10101	0.03779	0.939394	0.909091	0.848485	0.89899	0.03779
2.86	0.121212	0.151515	0.121212	0.13131	0.01428	0.878788	0.848485	0.878788	0.86869	0.01428
2.53	0.181818	0.121212	0.181818	0.16162	0.02857	0.818182	0.878788	0.818182	0.83838	0.02857
2.2	0.242424	0.212121	0.212121	0.22222	0.01428	0.757576	0.787879	0.787879	0.77778	0.01428
1.87	0.212121	0.242424	0.181818	0.21212	0.02474	0.787879	0.757576	0.818182	0.78788	0.02474
1.54	0.30303	0.333333	0.393939	0.34343	0.03779	0.69697	0.666667	0.606061	0.65657	0.03779
1.21	0.424242	0.272727	0.393939	0.36364	0.06546	0.575758	0.727273	0.606061	0.63636	0.06546
0.88	0.363636	0.30303	0.454545	0.37374	0.06227	0.636364	0.69697	0.545455	0.62626	0.06227
0.55	0.484848	0.636364	0.757576	0.62626	0.11157	0.515152	0.363636	0.242424	0.37374	0.11157
0.22	0.787879	0.969697	0.909091	0.88889	0.07559	0.212121	0.030303	0.0909091	0.11111	0.07559

## Sheet: Figure 2f
Distance (um)	Coacervate	Coacervate	Coacervate	Coacervate average	error bar	MCV	MCV	MCV	MCV average	error bar	Sv	Sv	Sv	Sv average	error bar
4.84	1	1	1	1	0	0	0	0	0	0	0	0	0	0	0
4.51	1	1	1	1	0	0	0	0	0	0	0	0	0	0	0
4.18	1	1	1	1	0	0	0	0	0	0	0	0	0	0	0
3.85	1	1	1	1	0	0	0	0	0	0	0	0	0	0	0
3.52	1	1	1	1	0	0	0	0	0	0	0	0	0	0	0
3.19	0.969697	0.969697	0.878788	0.939394	0.042855	0.030303	0.030303	0.121212	0.0606061	0.042855	0	0	0	0	0
2.86	0.848485	0.787879	0.666667	0.767677	0.075589	0.151515	0.212121	0.30303	0.222222	0.0622668	0	0	0.030303	0.010101	0.014285
2.53	0.69697	0.787879	0.575758	0.686869	0.0868922	0.242424	0.121212	0.242424	0.20202	0.0571399	0.0606061	0.0909091	0.181818	0.111111	0.0515052
2.2	0.515152	0.272727	0.121212	0.30303	0.162246	0.212121	0.30303	0.424242	0.313131	0.0868922	0.272727	0.424242	0.454545	0.383838	0.0795354
1.87	0.0909091	0	0	0.030303	0.042855	0.272727	0.333333	0.333333	0.313131	0.02857	0.636364	0.666667	0.666667	0.656566	0.014285
1.54	0.030303	0	0	0.010101	0.014285	0.393939	0.424242	0.333333	0.383838	0.0377945	0.575758	0.575758	0.666667	0.606061	0.042855
1.21	0	0	0	0	0	0.212121	0.030303	0	0.0808081	0.0936729	0.787879	0.969697	1	0.919192	0.0936729
0.88	0	0	0	0	0	0	0	0	0	0	1	1	1	1	0
0.55	0	0	0	0	0	0	0	0	0	0	1	1	1	1	0
0.22	0	0	0	0	0	0	0	0	0	0	1	1	1	1	0

## Sheet: Figure 2g
0	0	0	0	0	0	0	0	0	0	0	0	0	0	0	0	0	0	0	0	0
0	0	0	0	0	0	0	0	0	0	0	0	0	0	0	0	0	0	0	0	0
0	0	0	0	0	0	0	0	0	0	0	0	0	0	0	0	0	0	0	0	0
0	0	0	0	0	0	0	0	0	0	0	0	0	0	0	0	0	0	0	0	0
0	0	0	0	0	0	0	0	0	0	0	0	0	0	0	0	0	0	0	0	0
0	0	0	0	0	0	0	0	0	0.030303	0	0	0	0	0	0	0	0	0	0	0
0	0	0	0	0	0	0	0	0	0.121212	0	0	0	0	0	0	0	0.010101	0.020202	0.010101	0.010101
0	0	0	0	0	0	0	0.0505051	0.0505051	0.181818	0.0505051	0.0505051	0.0505051	0.0505051	0.0606061	0.0505051	0.0606061	0.0505051	0.0707071	0.0707071	0.111111
0	0	0	0	0	0	0	0.10101	0.121212	0.20202	0.131313	0.141414	0.151515	0.171717	0.181818	0.242424	0.282828	0.323232	0.313131	0.343434	0.383838
0	0	0	0	0	0	0	0.0909091	0.151515	0.161616	0.191919	0.20202	0.232323	0.272727	0.292929	0.323232	0.333333	0.393939	0.494949	0.575758	0.656566
0	0	0.010101	0.030303	0.111111	0.151515	0.131313	0.111111	0.151515	0.161616	0.171717	0.242424	0.282828	0.323232	0.434343	0.444444	0.484848	0.545455	0.575758	0.606061	0.606061
0	0	0.010101	0.020202	0.141414	0.141414	0.171717	0.141414	0.20202	0.252525	0.292929	0.383838	0.444444	0.535354	0.646465	0.69697	0.787879	0.787879	0.858586	0.89899	0.919192
0	0	0.010101	0.0909091	0.353535	0.363636	0.494949	0.464646	0.626263	0.707071	0.757576	0.828283	0.919192	0.949495	0.979798	0.989899	0.989899	1	1	1	1
0	0	0.181818	0.505051	0.929293	0.959596	1	1	1	1	1	1	1	1	1	1	1	1	1	1	1
0	0	0.454545	0.858586	1	1	1	1	1	1	1	1	1	1	1	1	1	1	1	1	1

## Sheet: Figure 2h
0	0	0	0	0	0	0	0	0	0	0	0	0	0	0	0	0	0	0	0	0
0	0	0	0	0	0	0	0	0	0	0	0	0	0	0	0	0	0	0	0	0
0	0	0	0	0	0	0	0	0	0	0	0	0	0	0	0	0	0	0	0	0
0	0	0	0	0	0	0	0	0	0	0	0	0	0	0	0	0	0	0	0	0
0	0	0	0	0	0	0	0	0	0	0	0	0	0	0	0	0	0	0	0	0
0	0	0	0.040404	0.141414	0.181818	0.0707071	0.020202	0.020202	0	0.030303	0.020202	0.030303	0.020202	0.040404	0.030303	0.0606061	0.0505051	0.0606061	0.0606061	0.0606061
0	0	0.020202	0.464646	0.707071	0.686869	0.515152	0.343434	0.151515	0	0.151515	0.131313	0.171717	0.161616	0.181818	0.222222	0.232323	0.232323	0.222222	0.222222	0.222222
0	0	0.131313	0.757576	0.969697	0.909091	0.767677	0.505051	0.242424	0.0505051	0.181818	0.222222	0.222222	0.212121	0.222222	0.222222	0.222222	0.242424	0.232323	0.242424	0.20202
0	0	0.646465	0.959596	1	0.989899	0.989899	0.818182	0.69697	0.444444	0.464646	0.414141	0.434343	0.414141	0.40404	0.383838	0.363636	0.343434	0.363636	0.363636	0.313131
0	0	0.989899	1	1	1	1	0.909091	0.848485	0.818182	0.777778	0.747475	0.707071	0.666667	0.646465	0.636364	0.626263	0.575758	0.454545	0.393939	0.313131
0	0.0909091	0.959596	0.969697	0.878788	0.838384	0.838384	0.868687	0.828283	0.818182	0.808081	0.737374	0.69697	0.666667	0.555556	0.545455	0.505051	0.444444	0.414141	0.383838	0.383838
0	0.212121	0.969697	0.969697	0.858586	0.848485	0.818182	0.848485	0.79798	0.747475	0.707071	0.606061	0.545455	0.454545	0.353535	0.30303	0.212121	0.20202	0.131313	0.10101	0.0808081
0	0.565657	0.989899	0.909091	0.646465	0.636364	0.505051	0.535354	0.363636	0.282828	0.232323	0.171717	0.0808081	0.0505051	0.010101	0	0	0	0	0	0
0	0.979798	0.818182	0.494949	0.0707071	0.040404	0	0	0	0	0	0	0	0	0	0	0	0	0	0	0
0	0.979798	0.545455	0.141414	0	0	0	0	0	0	0	0	0	0	0	0	0	0	0	0	0

## Sheet: Figure 2i
1	1	1	1	1	1	1	1	1	1	1	1	1	1	1	1	1	1	1	1	1
1	1	1	1	1	1	1	1	1	1	1	1	1	1	1	1	1	1	1	1	1
1	1	1	1	1	1	1	1	1	1	1	1	1	1	1	1	1	1	1	1	1
1	1	1	1	1	1	1	1	1	1	1	1	1	1	1	1	1	1	1	1	1
1	1	1	1	1	1	1	1	1	1	1	1	1	1	1	1	1	1	1	1	1
1	1	1	0.959596	0.858586	0.818182	0.929293	0.979798	0.979798	0.969697	0.969697	0.979798	0.969697	0.979798	0.959596	0.969697	0.939394	0.949495	0.939394	0.939394	0.939394
1	1	0.979798	0.535354	0.292929	0.313131	0.484848	0.656566	0.848485	0.878788	0.848485	0.868687	0.828283	0.838384	0.818182	0.777778	0.767677	0.757576	0.757576	0.767677	0.767677
1	1	0.868687	0.242424	0.030303	0.0909091	0.232323	0.444444	0.707071	0.767677	0.767677	0.727273	0.727273	0.737374	0.717172	0.727273	0.717172	0.707071	0.69697	0.686869	0.686869
1	1	0.353535	0.040404	0	0.010101	0.010101	0.0808081	0.181818	0.353535	0.40404	0.444444	0.414141	0.414141	0.414141	0.373737	0.353535	0.333333	0.323232	0.292929	0.30303
1	1	0.010101	0	0	0	0	0	0	0.020202	0.030303	0.0505051	0.0606061	0.0606061	0.0606061	0.040404	0.040404	0.030303	0.0505051	0.030303	0.030303
1	0.909091	0.030303	0	0.010101	0.010101	0.030303	0.020202	0.020202	0.020202	0.020202	0.020202	0.020202	0.010101	0.010101	0.010101	0.010101	0.010101	0.010101	0.010101	0.010101
1	0.787879	0.020202	0.010101	0	0.010101	0.010101	0.010101	0	0	0	0.010101	0.010101	0.010101	0	0	0	0.010101	0.010101	0	0
1	0.434343	0	0	0	0	0	0	0.010101	0.010101	0.010101	0	0	0	0.010101	0.010101	0.010101	0	0	0	0
1	0.020202	0	0	0	0	0	0	0	0	0	0	0	0	0	0	0	0	0	0	0
1	0.020202	0	0	0	0	0	0	0	0	0	0	0	0	0	0	0	0	0	0	0

## Sheet: Figure 3h
Distance (um)	PSCV	PSCV	PSCV	PSCV average	error bar	PCV	PCV	PCV	PCV average	error bar	PCB	PCB	PCB	PCB average	error bar	PSWV	PSWV	PSWV	PSWV average	error bar
4.84	0	0	0	0	0	1	1	1	1	0	0	0	0	0	0	0	0	0	0	0
4.51	0	0	0	0	0	1	1	1	1	0	0	0	0	0	0	0	0	0	0	0
4.18	0	0	0	0	0	0.969697	1	1	0.989899	0.014285	0.030303	0	0	0.010101	0.014285	0	0	0	0	0
3.85	0	0	0	0	0	1	1	0.909091	0.969697	0.042855	0	0	0.0909091	0.030303	0.042855	0	0	0	0	0
3.52	0	0	0	0	0	0.909091	0.787879	0.666667	0.787879	0.0989693	0.0909091	0.212121	0.333333	0.212121	0.0989693	0	0	0	0	0
3.19	0	0	0	0	0	0.484848	0.454545	0.363636	0.434343	0.0515052	0.515152	0.545455	0.636364	0.565657	0.0515052	0	0	0	0	0
2.86	0	0	0	0	0	0.333333	0.212121	0.121212	0.222222	0.0868922	0.666667	0.787879	0.878788	0.777778	0.0868922	0	0	0	0	0
2.53	0	0	0.0606061	0.020202	0.02857	0.121212	0.030303	0.030303	0.0606061	0.042855	0.878788	0.969697	0.909091	0.919192	0.0377945	0	0	0	0	0
2.2	0.121212	0.151515	0.151515	0.141414	0.014285	0.030303	0	0	0.010101	0.014285	0.848485	0.848485	0.848485	0.848485	0	0	0	0	0	0
1.87	0.333333	0.393939	0.515152	0.414141	0.075589	0	0	0	0	0	0.666667	0.606061	0.484848	0.585859	0.075589	0	0	0	0	0
1.54	0.575758	0.69697	0.727273	0.666667	0.065462	0	0	0	0	0	0.424242	0.30303	0.272727	0.333333	0.065462	0	0	0	0	0
1.21	0.787879	0.848485	0.939394	0.858586	0.0622668	0	0	0	0	0	0.212121	0.151515	0.0606061	0.141414	0.0622668	0	0	0	0	0
0.88	1	1	0.848485	0.949495	0.0714249	0	0	0	0	0	0	0	0	0	0	0	0	0.151515	0.0505051	0.0714249
0.55	0.69697	0.333333	0.151515	0.393939	0.226767	0	0	0	0	0	0	0	0	0	0	0.30303	0.666667	0.848485	0.606061	0.226767
0.22	0	0	0	0	0	0	0	0	0	0	0	0	0	0	0	1	1	1	1	0

## Sheet: Figure 3i
Distance (um)	PSCV	PSCV	PSCV	PSCV average	error bar	PCV	PCV	PCV	PCV average	error bar	PCB	PCB	PCB	PCB average	error bar	PSWV	PSWV	PSWV	PSWV average	error bar
4.84	0	0	0	0	0	0.363636	0.212121	0.181818	0.252525	0.0795354	0.636364	0.787879	0.818182	0.747475	0.0795354	0	0	0	0	0
4.51	0	0	0	0	0	0.0606061	0.121212	0.151515	0.111111	0.0377945	0.939394	0.878788	0.848485	0.888889	0.0377945	0	0	0	0	0
4.18	0	0	0	0	0	0.121212	0.030303	0	0.0505051	0.0515052	0.878788	0.969697	1	0.949495	0.0515052	0	0	0	0	0
3.85	0.212121	0.484848	0.878788	0.525253	0.273661	0.030303	0.0606061	0	0.030303	0.0247423	0.757576	0.454545	0.121212	0.444444	0.259893	0	0	0	0	0
3.52	0.969697	0.969697	0.969697	0.969697	0	0	0	0	0	0	0.030303	0.030303	0.030303	0.030303	0	0	0	0	0	0
3.19	1	0.939394	0.939394	0.959596	0.02857	0	0	0	0	0	0	0.0606061	0.0606061	0.040404	0.02857	0	0	0	0	0
2.86	0.848485	0.848485	0.939394	0.878788	0.042855	0	0	0	0	0	0.151515	0.151515	0.0606061	0.121212	0.042855	0	0	0	0	0
2.53	0.848485	0.787879	0.666667	0.767677	0.075589	0	0	0	0	0	0.151515	0.212121	0.333333	0.232323	0.075589	0	0	0	0	0
2.2	0.666667	0.666667	0.727273	0.686869	0.02857	0	0	0	0	0	0.333333	0.333333	0.272727	0.313131	0.02857	0	0	0	0	0
1.87	0.818182	0.727273	0.424242	0.656566	0.168417	0	0	0	0	0	0.181818	0.272727	0.454545	0.30303	0.113384	0	0	0.121212	0.040404	0.0571399
1.54	0.393939	0.424242	0.545455	0.454545	0.065462	0	0	0	0	0	0.454545	0.242424	0.242424	0.313131	0.0999949	0.151515	0.212121	0.333333	0.232323	0.075589
1.21	0.545455	0.454545	0.575758	0.525253	0.0515052	0	0	0	0	0	0.181818	0.212121	0.151515	0.181818	0.0247423	0.272727	0.333333	0.272727	0.292929	0.02857
0.88	0.515152	0.515152	0.545455	0.525253	0.014285	0	0	0	0	0	0.0909091	0.121212	0	0.0707071	0.0515052	0.393939	0.363636	0.454545	0.40404	0.0377945
0.55	0.393939	0.272727	0.181818	0.282828	0.0868922	0	0	0	0	0	0	0	0	0	0	0.606061	0.727273	0.818182	0.717172	0.0868922
0.22	0.0606061	0	0	0.020202	0.02857	0	0	0	0	0	0	0	0	0	0	0.939394	1	1	0.979798	0.02857

[truncated: 92 more sheets: Figure 3k, Figure 3l, Figure 3m, Figure 3n, Figure 4a, Figure 4b, Figure 4c, Figure 4d, Figure 4e, Figure 4f, Figure 4g, Figure 4h, Figure 4i, Figure 4j, Figure 4l, Figure 4m, Figure 4n, Figure 4o, Figure 5e, Figure 5f …]
